# Supplementary material for: Impacts of Telomeric Length, Chronic Hypoxia, Senescence, and Senescence-Associated Secretory Phenotype on the Development of Thoracic Aortic Aneurysm
Source: Int J Mol Sci. 2022 Dec 7;23(24):15498. doi: 10.3390/ijms232415498 (PMC9779024; doi:10.3390/ijms232415498)
Supplement: Supplementary file 1 [file ijms-23-15498-s001.zip]

Archive with 1 entries (1 files):
- ijms-2031417-supplementary.pdf
